# Supplementary material for: The Human Placental Amniotic Membrane Mesenchymal-Stromal-Cell-Derived Conditioned Medium Inhibits Growth and Promotes Apoptosis of Human Cholangiocarcinoma Cells In Vitro and In Vivo by Suppressing IL-6/JAK2/STAT3 Signaling
Source: Cells. 2023 Dec 7;12(24):2788. doi: 10.3390/cells12242788 (PMC10742162; doi:10.3390/cells12242788)
Supplement: Supplementary file 1 [file cells-12-02788-s001.zip]

Archive with 1 entries (1 files):
- cells-2685983-supplementary.pdf
